# Supplementary material for: Increased Levels of Phosphorylated ERK Induce CTGF Expression in Autophagy-Deficient Mouse Hepatocytes
Source: Cells. 2022 Aug 30;11(17):2704. doi: 10.3390/cells11172704 (PMC9454551; doi:10.3390/cells11172704)
Supplement: Supplementary file 1 [file cells-11-02704-s001.zip]

Archive with 1 entries (1 files):
- cells-1884546-supplementary.pdf
